# Supplementary material for: EZH2 Inhibition Sensitizes IDH1R132H-Mutant Gliomas to Histone Deacetylase Inhibitor
Source: Cells. 2024 Jan 25;13(3):219. doi: 10.3390/cells13030219 (PMC10854521; doi:10.3390/cells13030219)
Supplement: Supplementary file 1 [file cells-13-00219-s001.zip]

Archive with 6 entries (6 files):
- Antibodies.xlsx
- gsea mouse tcga.txt
- gsea z-score mouse glioma.xlsx
- SupplementaryFig1.jpg
- SupplementaryFig2.jpg
- SupplementaryFig3.jpg
